# Supplementary material for: Cord Blood Extracellular Vesicles Analyzed by Flow Cytometry with Thresholding Using 405 nm or 488 nm Laser Leads to Concurrent Results
Source: Diagnostics (Basel). 2021 Jul 22;11(8):1320. doi: 10.3390/diagnostics11081320 (PMC8392526; doi:10.3390/diagnostics11081320)
Supplement: Supplementary file 1 [file diagnostics-11-01320-s001.zip]

Archive with 1 entries (1 files):
- diagnostics-1268702-supplementary.pdf
